# Supplementary material for: The Lateral Metalation of Isoxazolo[3,4-d]pyridazinones towards Hit-to-Lead Development of Selective Positive Modulators of Metabotropic Glutamate Receptors
Source: Molecules. 2023 Sep 25;28(19):6800. doi: 10.3390/molecules28196800 (PMC10574779; doi:10.3390/molecules28196800)
Supplement: Supplementary file 1 [file molecules-28-06800-s001.zip]

Archive with 1 entries (1 files):
- molecules-2533342-supplementary.pdf
